# Supplementary material for: Effect of different types of olive oil pomace dietary supplementation on the rumen microbial community profile in Comisana ewes
Source: Sci Rep. 2018 May 31;8:8455. doi: 10.1038/s41598-018-26713-w (PMC5981327; doi:10.1038/s41598-018-26713-w)
Supplement: Supplementary file 2 — Supplementary dataset [file 41598_2018_26713_MOESM2_ESM.xlsx]

## Sheet: Table S2
#OTU ID	C-01	C-02	C-03	C-04	C-05	C-06	C-07	COOP2-01	COOP2-02	COOP2-03	COOP2-04	COOP2-05	COOP2-06	COOP2-07	COOP2-08	COOP3-01	COOP3-02	COOP3-03	COOP3-04	COOP3-05	COOP3-06	COOP3-07
k__Archaea;p__Euryarchaeota	0.00846667	0.0240333	0.0435	0.0162667	0.0198667	0.0156667	0.0404667	0.0392667	0.0206	0.013	0.0186	0.0176	0.00933333	0.0226667	0.00996667	0.0098	0.0239333	0.0107333	0.0154	0.0121333	0.0181333	0.0242667
k__Bacteria;p__Actinobacteria	0.000466667	0.00186667	0.0015	0.00183333	0.00156667	0.0007	0.0116333	0.0047	0.00286667	0.0006	0.00133333	0.0009	0.00193333	0.00393333	0.00113333	0.0011	0.00516667	0.0013	0.00803333	0.000533333	0.00226667	0.00373333
k__Bacteria;p__Armatimonadetes	0	0.0001	0.000466667	0.000266667	6.66667e-05	0.000133333	0.0002	0.000866667	0.000133333	0.0003	0.000166667	0.000166667	0.0002	6.66667e-05	0.000433333	0.0003	6.66667e-05	0	0.000333333	0.000133333	3.33333e-05	0.000466667
k__Bacteria;p__Bacteroidetes	0.624567	0.5436	0.529767	0.6506	0.600033	0.677067	0.4063	0.3988	0.459233	0.550367	0.608267	0.626433	0.579767	0.545167	0.583867	0.640067	0.436733	0.602933	0.638933	0.6603	0.638033	0.455933
k__Bacteria;p__Chloroflexi	0.003	0.00893333	0.0150333	0.00543333	0.0051	0.00433333	0.0202	0.0141	0.00663333	0.0061	0.00633333	0.0123667	0.00526667	0.0065	0.0039	0.00366667	0.00796667	0.00496667	0.00683333	0.00406667	0.00483333	0.00856667
k__Bacteria;p__Cyanobacteria	0.0142	0.00723333	0.00616667	0.0069	0.0129667	0.0086	0.0133667	0.00226667	0.00623333	0.00976667	0.00603333	0.0039	0.00726667	0.00496667	0.0052	0.0151333	0.0063	0.0110333	0.00826667	0.00466667	0.0062	0.0137
k__Bacteria;p__Elusimicrobia	0.00126667	0.0024	0.00543333	0.0019	0.00216667	0.0016	0.00386667	0.000533333	0.00733333	0.00303333	0.0014	0.0033	0.0007	0.0049	0.0006	0.00446667	0.00263333	0.003	0.0023	0.000466667	0.00146667	0.00256667
k__Bacteria;p__Fibrobacteres	0.00113333	0.00426667	0.000566667	0.0026	0.00206667	0.00423333	0.00306667	0.000633333	0.00116667	0.00106667	0.00216667	0.0048	0.00183333	0.00266667	0.00166667	0.00136667	0.0017	0.00136667	0.00166667	0.00153333	0.00116667	0.0004
k__Bacteria;p__Firmicutes	0.308167	0.333567	0.322533	0.2741	0.3112	0.237533	0.402467	0.432367	0.420633	0.340667	0.300867	0.250267	0.332	0.336567	0.3406	0.243233	0.447733	0.3014	0.273367	0.277933	0.278033	0.4195
k__Bacteria;p__Planctomycetes	0.0005	0.0011	0.00243333	0.000766667	0.00133333	0.0005	0.00196667	0.001	0.0009	0.000666667	0.001	0.00103333	0.000466667	0.000933333	0.000366667	0.000366667	0.0011	0.0005	0.00116667	0.0006	0.0002	0.00143333
k__Bacteria;p__Proteobacteria	0.0076	0.0219333	0.0173333	0.00753333	0.0130333	0.0215333	0.0271333	0.0132	0.0174	0.0169333	0.0178333	0.00953333	0.0185667	0.0157333	0.0141333	0.0142	0.0108667	0.019	0.00753333	0.0122333	0.0131	0.0165667
k__Bacteria;p__SR1	0.000133333	0.0001	0.0001	0.0001	0	3.33333e-05	6.66667e-05	0.0002	3.33333e-05	0.0002	0.0001	3.33333e-05	0.0001	0.000166667	0.0001	6.66667e-05	0.000133333	0	3.33333e-05	0	0.0001	6.66667e-05
k__Bacteria;p__Spirochaetes	0.00326667	0.0123667	0.0113333	0.0088	0.00846667	0.0128333	0.0230333	0.0142667	0.00643333	0.0072	0.00656667	0.0149	0.0155	0.0103667	0.0045	0.00616667	0.00963333	0.0126333	0.0067	0.00483333	0.00526667	0.0058
k__Bacteria;p__Synergistetes	0.000233333	0.00713333	0.00273333	0.000266667	0.0004	0.000433333	0.0007	0.000333333	0.00433333	0.00676667	0.00753333	0.000366667	0.0002	0.00876667	0.000233333	0.00566667	6.66667e-05	0.00676667	0.0035	0.00116667	0.000233333	0.00586667
k__Bacteria;p__TM7	0.0115333	0.0134333	0.0151667	0.0086	0.00556667	0.00376667	0.02	0.021	0.0102333	0.0191667	0.0069	0.0113667	0.0074	0.0151667	0.0120333	0.0109	0.0147667	0.0116333	0.00833333	0.00633333	0.0167	0.0239667
k__Bacteria;p__Tenericutes	0.0137	0.0155333	0.023	0.0119333	0.0155333	0.0107	0.0247667	0.0557333	0.0348667	0.0231	0.0125667	0.0410667	0.0188	0.0205333	0.0208667	0.0429667	0.0294	0.0100333	0.0167	0.0113333	0.0136	0.0159
k__Bacteria;p__Verrucomicrobia	0.0008	0.00156667	0.00286667	0.0007	0.0004	0.000266667	0.000766667	0.000733333	0.000866667	0.001	0.0023	0.00196667	0.000366667	0.0009	0.000233333	0.0005	0.000866667	0.0027	0.000766667	0.0004	0.000366667	0.00113333
k__Bacteria;p__WPS-2	0.000966667	0.000833333	6.66667e-05	0.0014	0.000233333	6.66667e-05	0	0	0.0001	6.66667e-05	3.33333e-05	0	0.0003	0	0.000166667	3.33333e-05	0.000933333	0	0.000133333	0.00133333	0.000266667	0.000133333

## Sheet: Table S5
#OTU ID	C-01	C-02	C-03	C-04	C-05	C-06	C-07	COOP2-01	COOP2-02	COOP2-03	COOP2-04	COOP2-05	COOP2-06	COOP2-07	COOP2-08	COOP3-01	COOP3-02	COOP3-03	COOP3-04	COOP3-05	COOP3-06	COOP3-07
k__Archaea;p__Euryarchaeota;c__Methanobacteria	0.00773333	0.0210667	0.0397	0.0145333	0.0189667	0.0141333	0.0398333	0.0384	0.0188	0.0109333	0.0161333	0.0154667	0.0089	0.0207333	0.00883333	0.00766667	0.0228	0.00876667	0.0125667	0.0104333	0.0157667	0.0217
k__Archaea;p__Euryarchaeota;c__Thermoplasmata	0.000733333	0.00296667	0.0038	0.00173333	0.0009	0.00153333	0.000633333	0.000866667	0.0018	0.00206667	0.00246667	0.00213333	0.000433333	0.00193333	0.00113333	0.00213333	0.00113333	0.00196667	0.00283333	0.0017	0.00236667	0.00256667
k__Bacteria;p__Actinobacteria;c__Actinobacteria	0.000266667	0.00143333	0.000933333	0.00136667	0.00126667	0.000466667	0.0107	0.00336667	0.00213333	0.000166667	0.0007	0.000433333	0.00163333	0.00363333	0.000733333	0.000733333	0.0029	0.0005	0.0075	6.66667e-05	0.00143333	0.00216667
k__Bacteria;p__Actinobacteria;c__Coriobacteriia	0.0002	0.000433333	0.000566667	0.000466667	0.0003	0.000233333	0.000933333	0.00133333	0.000733333	0.000433333	0.000633333	0.000466667	0.0003	0.0003	0.0004	0.000366667	0.00226667	0.0008	0.000533333	0.000466667	0.000833333	0.00156667
k__Bacteria;p__Armatimonadetes;c__SJA-176	0	0.0001	0.000466667	0.000266667	6.66667e-05	0.000133333	0.0002	0.000866667	0.000133333	0.0003	0.000166667	0.000166667	0.0002	6.66667e-05	0.000433333	0.0003	6.66667e-05	0	0.000333333	0.000133333	3.33333e-05	0.000466667
k__Bacteria;p__Bacteroidetes;c__Bacteroidia	0.624567	0.5436	0.529767	0.6506	0.600033	0.677067	0.4063	0.3988	0.459233	0.550367	0.608267	0.626433	0.579767	0.545167	0.583867	0.640067	0.436733	0.602933	0.638933	0.6603	0.638033	0.455933
k__Bacteria;p__Chloroflexi;c__Anaerolineae	0.003	0.00893333	0.0150333	0.00543333	0.0051	0.00433333	0.0202	0.0141	0.00663333	0.0061	0.00633333	0.0123667	0.00526667	0.0065	0.0039	0.00366667	0.00796667	0.00496667	0.00683333	0.00406667	0.00483333	0.00856667
k__Bacteria;p__Cyanobacteria;c__4C0d-2	0.0142	0.00723333	0.00616667	0.0069	0.0129667	0.0086	0.0133667	0.00226667	0.00623333	0.00976667	0.00603333	0.0039	0.00726667	0.00496667	0.0052	0.0151333	0.0063	0.0110333	0.00826667	0.00466667	0.0062	0.0137
k__Bacteria;p__Elusimicrobia;c__Elusimicrobia	0.0008	0.000266667	0.0007	0.000466667	0.000366667	0.000166667	0.0004	3.33333e-05	0.000233333	0.000166667	0.0001	6.66667e-05	0.000166667	0.0005	0.000166667	0.0007	3.33333e-05	0.0007	0.000166667	0.000133333	6.66667e-05	0.000633333
k__Bacteria;p__Elusimicrobia;c__Endomicrobia	0.000466667	0.00213333	0.00473333	0.00143333	0.0018	0.00143333	0.00346667	0.0005	0.0071	0.00286667	0.0013	0.00323333	0.000533333	0.0044	0.000433333	0.00376667	0.0026	0.0023	0.00213333	0.000333333	0.0014	0.00193333
k__Bacteria;p__Fibrobacteres;c__Fibrobacteria	0.00113333	0.00426667	0.000566667	0.0026	0.00206667	0.00423333	0.00306667	0.000633333	0.00116667	0.00106667	0.00216667	0.0048	0.00183333	0.00266667	0.00166667	0.00136667	0.0017	0.00136667	0.00166667	0.00153333	0.00116667	0.0004
k__Bacteria;p__Firmicutes;c__Bacilli	0.0017	3.33333e-05	0	0	0	6.66667e-05	0	0.000566667	0	0	0	0	0	0	0	0	0	6.66667e-05	0	0	0	0
k__Bacteria;p__Firmicutes;c__Clostridia	0.2979	0.319433	0.308167	0.2651	0.3028	0.228767	0.387767	0.408	0.393067	0.320667	0.284633	0.2336	0.315	0.319367	0.3279	0.223267	0.422233	0.289733	0.260267	0.269233	0.2656	0.3983
k__Bacteria;p__Firmicutes;c__Erysipelotrichi	0.00856667	0.0141	0.0143667	0.009	0.0084	0.0087	0.0147	0.0238	0.0275667	0.02	0.0162333	0.0166667	0.017	0.0172	0.0127	0.0199667	0.0255	0.0116	0.0131	0.0087	0.0124333	0.0212
k__Bacteria;p__Planctomycetes;c__Planctomycetia	0.0005	0.0011	0.00243333	0.000766667	0.00133333	0.0005	0.00196667	0.001	0.0009	0.000666667	0.001	0.00103333	0.000466667	0.000933333	0.000366667	0.000366667	0.0011	0.0005	0.00116667	0.0006	0.0002	0.00143333
k__Bacteria;p__Proteobacteria;c__Alphaproteobacteria	0.00253333	0.00703333	0.00963333	0.00303333	0.00453333	0.00776667	0.0155	0.00373333	0.00813333	0.0029	0.006	0.0048	0.00226667	0.0086	0.0034	0.00226667	0.00696667	0.00466667	0.00296667	0.00383333	0.0045	0.00556667
k__Bacteria;p__Proteobacteria;c__Betaproteobacteria	0	0.000233333	6.66667e-05	6.66667e-05	0.000133333	3.33333e-05	0.000466667	0.000266667	0.000166667	0.0001	0.0001	6.66667e-05	0.000333333	6.66667e-05	0.000233333	0.000133333	6.66667e-05	0.0002	6.66667e-05	0.0009	0.000366667	0.0001
k__Bacteria;p__Proteobacteria;c__Deltaproteobacteria	0.0011	0.0121333	0.0048	0.00126667	0.00323333	0.00116667	0.0049	0.00793333	0.00763333	0.0103	0.00826667	0.00226667	0.00256667	0.00496667	0.00533333	0.0063	0.00173333	0.0066	0.00316667	0.000733333	0.0018	0.0074
k__Bacteria;p__Proteobacteria;c__Gammaproteobacteria	0.00386667	0.00253333	0.00283333	0.00296667	0.00486667	0.0123333	0.00626667	0.00123333	0.00106667	0.00363333	0.0034	0.0024	0.0134	0.00196667	0.00513333	0.00526667	0.0021	0.00743333	0.00123333	0.00676667	0.0064	0.0033
k__Bacteria;p__Proteobacteria;c__TA18	0.0001	0	0	0.0002	0.000266667	0.000233333	0	3.33333e-05	0.0004	0	6.66667e-05	0	0	0.000133333	3.33333e-05	0.000233333	0	0.0001	0.0001	0	3.33333e-05	0.0002
k__Bacteria;p__SR1;c__	0.000133333	0.0001	0.0001	0.0001	0	3.33333e-05	6.66667e-05	0.0002	3.33333e-05	0.0002	0.0001	3.33333e-05	0.0001	0.000166667	0.0001	6.66667e-05	0.000133333	0	3.33333e-05	0	0.0001	6.66667e-05
k__Bacteria;p__Spirochaetes;c__Spirochaetes	0.00326667	0.0123667	0.0113333	0.0088	0.00846667	0.0128333	0.0230333	0.0142667	0.00643333	0.0072	0.00656667	0.0149	0.0155	0.0103667	0.0045	0.00616667	0.00963333	0.0126333	0.0067	0.00483333	0.00526667	0.0058
k__Bacteria;p__Synergistetes;c__Synergistia	0.000233333	0.00713333	0.00273333	0.000266667	0.0004	0.000433333	0.0007	0.000333333	0.00433333	0.00676667	0.00753333	0.000366667	0.0002	0.00876667	0.000233333	0.00566667	6.66667e-05	0.00676667	0.0035	0.00116667	0.000233333	0.00586667
k__Bacteria;p__TM7;c__TM7-3	0.0115333	0.0134333	0.0151667	0.0086	0.00556667	0.00376667	0.02	0.021	0.0102333	0.0191667	0.0069	0.0113667	0.0074	0.0151667	0.0120333	0.0109	0.0147667	0.0116333	0.00833333	0.00633333	0.0167	0.0239667
k__Bacteria;p__Tenericutes;c__Mollicutes	0.0135333	0.0147667	0.0214	0.0116667	0.0152333	0.0105	0.0234	0.0535	0.0340667	0.0214667	0.0119667	0.0410667	0.0183333	0.0198	0.0202667	0.0425667	0.0281667	0.00963333	0.0159667	0.0107333	0.0133	0.0153333
k__Bacteria;p__Tenericutes;c__RF3	0.000166667	0.000766667	0.0016	0.000266667	0.0003	0.0002	0.00136667	0.00223333	0.0008	0.00163333	0.0006	0	0.000466667	0.000733333	0.0006	0.0004	0.00123333	0.0004	0.000733333	0.0006	0.0003	0.000566667
k__Bacteria;p__Verrucomicrobia;c__Opitutae	0.0008	0.0011	0.00273333	0.0007	0.0004	0.000266667	0.000766667	0.000733333	0.000866667	0.000633333	0.00116667	0.00196667	0.000366667	0.000866667	0.000233333	0.0005	0.000866667	0.000566667	0.000366667	0.0004	0.000366667	0.0006
k__Bacteria;p__Verrucomicrobia;c__[Pedosphaerae]	0	0.000466667	0.000133333	0	0	0	0	0	0	0.000366667	0.00113333	0	0	3.33333e-05	0	0	0	0.00213333	0.0004	0	0	0.000533333
k__Bacteria;p__WPS-2;c__	0.000966667	0.000833333	6.66667e-05	0.0014	0.000233333	6.66667e-05	0	0	0.0001	6.66667e-05	3.33333e-05	0	0.0003	0	0.000166667	3.33333e-05	0.000933333	0	0.000133333	0.00133333	0.000266667	0.000133333

## Sheet: Table S6
#OTU ID	C-01	C-02	C-03	C-04	C-05	C-06	C-07	COOP2-01	COOP2-02	COOP2-03	COOP2-04	COOP2-05	COOP2-06	COOP2-07	COOP2-08	COOP3-01	COOP3-02	COOP3-03	COOP3-04	COOP3-05	COOP3-06	COOP3-07	ANOVA
k__Archaea;p__Euryarchaeota;c__Methanobacteria;o__Methanobacteriales	0.00773333	0.0210667	0.0397	0.0145333	0.0189667	0.0141333	0.0398333	0.0384	0.0188	0.0109333	0.0161333	0.0154667	0.0089	0.0207333	0.00883333	0.00766667	0.0228	0.00876667	0.0125667	0.0104333	0.0157667	0.0217
k__Archaea;p__Euryarchaeota;c__Thermoplasmata;o__E2	0.000733333	0.00296667	0.0038	0.00173333	0.0009	0.00153333	0.000633333	0.000866667	0.0018	0.00206667	0.00246667	0.00213333	0.000433333	0.00193333	0.00113333	0.00213333	0.00113333	0.00196667	0.00283333	0.0017	0.00236667	0.00256667
k__Bacteria;p__Actinobacteria;c__Actinobacteria;o__Bifidobacteriales	0.000266667	0.00143333	0.000933333	0.00136667	0.00126667	0.000466667	0.0107	0.00336667	0.00213333	0.000166667	0.0007	0.000433333	0.00163333	0.00363333	0.000733333	0.000733333	0.0029	0.0005	0.0075	6.66667e-05	0.00143333	0.00216667
k__Bacteria;p__Actinobacteria;c__Coriobacteriia;o__Coriobacteriales	0.0002	0.000433333	0.000566667	0.000466667	0.0003	0.000233333	0.000933333	0.00133333	0.000733333	0.000433333	0.000633333	0.000466667	0.0003	0.0003	0.0004	0.000366667	0.00226667	0.0008	0.000533333	0.000466667	0.000833333	0.00156667
k__Bacteria;p__Armatimonadetes;c__SJA-176;o__RB046	0	0.0001	0.000466667	0.000266667	6.66667e-05	0.000133333	0.0002	0.000866667	0.000133333	0.0003	0.000166667	0.000166667	0.0002	6.66667e-05	0.000433333	0.0003	6.66667e-05	0	0.000333333	0.000133333	3.33333e-05	0.000466667
k__Bacteria;p__Bacteroidetes;c__Bacteroidia;o__Bacteroidales	0.624567	0.5436	0.529767	0.6506	0.600033	0.677067	0.4063	0.3988	0.459233	0.550367	0.608267	0.626433	0.579767	0.545167	0.583867	0.640067	0.436733	0.602933	0.638933	0.6603	0.638033	0.455933
k__Bacteria;p__Chloroflexi;c__Anaerolineae;o__Anaerolineales	0.003	0.00893333	0.0150333	0.00543333	0.0051	0.00433333	0.0202	0.0141	0.00663333	0.0061	0.00633333	0.0123667	0.00526667	0.0065	0.0039	0.00366667	0.00796667	0.00496667	0.00683333	0.00406667	0.00483333	0.00856667
k__Bacteria;p__Cyanobacteria;c__4C0d-2;o__YS2	0.0142	0.00723333	0.00616667	0.0069	0.0129667	0.0086	0.0133667	0.00226667	0.00623333	0.00976667	0.00603333	0.0039	0.00726667	0.00496667	0.0052	0.0151333	0.0063	0.0110333	0.00826667	0.00466667	0.0062	0.0137	*
k__Bacteria;p__Elusimicrobia;c__Elusimicrobia;o__Elusimicrobiales	0.0008	0.000266667	0.0007	0.000466667	0.000366667	0.000166667	0.0004	3.33333e-05	0.000233333	0.000166667	0.0001	6.66667e-05	0.000166667	0.0005	0.000166667	0.0007	3.33333e-05	0.0007	0.000166667	0.000133333	6.66667e-05	0.000633333
k__Bacteria;p__Elusimicrobia;c__Endomicrobia;o__	0.000466667	0.00213333	0.00473333	0.00143333	0.0018	0.00143333	0.00346667	0.0005	0.0071	0.00286667	0.0013	0.00323333	0.000533333	0.0044	0.000433333	0.00376667	0.0026	0.0023	0.00213333	0.000333333	0.0014	0.00193333
k__Bacteria;p__Fibrobacteres;c__Fibrobacteria;o__Fibrobacterales	0.00113333	0.00426667	0.000566667	0.0026	0.00206667	0.00423333	0.00306667	0.000633333	0.00116667	0.00106667	0.00216667	0.0048	0.00183333	0.00266667	0.00166667	0.00136667	0.0017	0.00136667	0.00166667	0.00153333	0.00116667	0.0004
k__Bacteria;p__Firmicutes;c__Bacilli;o__Bacillales	0.0017	3.33333e-05	0	0	0	6.66667e-05	0	0.000566667	0	0	0	0	0	0	0	0	0	6.66667e-05	0	0	0	0
k__Bacteria;p__Firmicutes;c__Clostridia;o__Clostridiales	0.2979	0.319433	0.308167	0.2651	0.3028	0.228767	0.387767	0.408	0.393067	0.320667	0.284633	0.2336	0.315	0.319367	0.3279	0.223267	0.422233	0.289733	0.260267	0.269233	0.2656	0.3983
k__Bacteria;p__Firmicutes;c__Erysipelotrichi;o__Erysipelotrichales	0.00856667	0.0141	0.0143667	0.009	0.0084	0.0087	0.0147	0.0238	0.0275667	0.02	0.0162333	0.0166667	0.017	0.0172	0.0127	0.0199667	0.0255	0.0116	0.0131	0.0087	0.0124333	0.0212	*
k__Bacteria;p__Planctomycetes;c__Planctomycetia;o__Pirellulales	0.0005	0.0011	0.00243333	0.000766667	0.00133333	0.0005	0.00196667	0.001	0.0009	0.000666667	0.001	0.00103333	0.000466667	0.000933333	0.000366667	0.000366667	0.0011	0.0005	0.00116667	0.0006	0.0002	0.00143333
k__Bacteria;p__Proteobacteria;c__Alphaproteobacteria;o__RF32	0.0001	3.33333e-05	6.66667e-05	3.33333e-05	0.000133333	6.66667e-05	0.000366667	3.33333e-05	3.33333e-05	3.33333e-05	0	3.33333e-05	0	3.33333e-05	6.66667e-05	3.33333e-05	6.66667e-05	3.33333e-05	0	3.33333e-05	0.000133333	0
k__Bacteria;p__Proteobacteria;c__Alphaproteobacteria;o__Rickettsiales	0.00243333	0.007	0.00956667	0.003	0.0044	0.0077	0.0151333	0.0037	0.0081	0.00286667	0.006	0.00476667	0.00226667	0.00856667	0.00333333	0.00223333	0.0069	0.00463333	0.00296667	0.0038	0.00436667	0.00556667
k__Bacteria;p__Proteobacteria;c__Betaproteobacteria;o__Burkholderiales	0	0.000233333	6.66667e-05	6.66667e-05	0.000133333	3.33333e-05	0.000466667	0.000266667	0.000166667	0.0001	0.0001	6.66667e-05	0.000333333	6.66667e-05	0.000233333	0.000133333	6.66667e-05	0.0002	6.66667e-05	0.0009	0.000366667	0.0001
k__Bacteria;p__Proteobacteria;c__Deltaproteobacteria;o__Desulfobacterales	0.0001	0.0003	0.000733333	0.000266667	0.000166667	0.000166667	0.000566667	0.00103333	0.0003	0.000266667	0.000633333	0.000966667	0.000333333	0.0004	0.000366667	0.000266667	0.0003	3.33333e-05	0.0003	0.000133333	0.000366667	0.0001	*
k__Bacteria;p__Proteobacteria;c__Deltaproteobacteria;o__Desulfovibrionales	0.000666667	0.0112667	0.00376667	0.000766667	0.00273333	0.0004	0.00423333	0.00563333	0.00696667	0.0094	0.0072	0.0003	0.0021	0.004	0.00423333	0.006	0.000366667	0.0065	0.00266667	0.0003	0.00116667	0.00666667
k__Bacteria;p__Proteobacteria;c__Deltaproteobacteria;o__GMD14H09	0.000333333	0.000566667	0.0003	0.000233333	0.000333333	0.0006	0.0001	0.00126667	0.000366667	0.000633333	0.000433333	0.001	0.000133333	0.000566667	0.000733333	3.33333e-05	0.00106667	6.66667e-05	0.0002	0.0003	0.000266667	0.000633333
k__Bacteria;p__Proteobacteria;c__Gammaproteobacteria;o__Aeromonadales	0.00356667	0.0024	0.00263333	0.00263333	0.0045	0.0123	0.00613333	0.000566667	0.00103333	0.0032	0.0033	0.00173333	0.0132333	0.00186667	0.00513333	0.00516667	0.00203333	0.00736667	0.00116667	0.00656667	0.00586667	0.003
k__Bacteria;p__Proteobacteria;c__Gammaproteobacteria;o__Cardiobacteriales	0.0003	0.000133333	0.0002	0.000333333	0.000366667	3.33333e-05	0.000133333	0.000666667	3.33333e-05	0.000433333	0.0001	0.000666667	0.000166667	0.0001	0	0.0001	6.66667e-05	6.66667e-05	6.66667e-05	0.0002	0.000533333	0.0003
k__Bacteria;p__Proteobacteria;c__TA18;o__PHOS-HD29	0.0001	0	0	0.0002	0.000266667	0.000233333	0	3.33333e-05	0.0004	0	6.66667e-05	0	0	0.000133333	3.33333e-05	0.000233333	0	0.0001	0.0001	0	3.33333e-05	0.0002
k__Bacteria;p__SR1;c__;o__	0.000133333	0.0001	0.0001	0.0001	0	3.33333e-05	6.66667e-05	0.0002	3.33333e-05	0.0002	0.0001	3.33333e-05	0.0001	0.000166667	0.0001	6.66667e-05	0.000133333	0	3.33333e-05	0	0.0001	6.66667e-05
k__Bacteria;p__Spirochaetes;c__Spirochaetes;o__Sphaerochaetales	0	0.000166667	0.000133333	0.000133333	0.0001	6.66667e-05	0.000233333	6.66667e-05	3.33333e-05	6.66667e-05	0	0	6.66667e-05	0.0001	0	3.33333e-05	6.66667e-05	3.33333e-05	0	3.33333e-05	0	6.66667e-05	**
k__Bacteria;p__Spirochaetes;c__Spirochaetes;o__Spirochaetales	0.00326667	0.0122	0.0112	0.00866667	0.00836667	0.0127667	0.0228	0.0142	0.0064	0.00713333	0.00656667	0.0149	0.0154333	0.0102667	0.0045	0.00613333	0.00956667	0.0126	0.0067	0.0048	0.00526667	0.00573333
k__Bacteria;p__Synergistetes;c__Synergistia;o__Synergistales	0.000233333	0.00713333	0.00273333	0.000266667	0.0004	0.000433333	0.0007	0.000333333	0.00433333	0.00676667	0.00753333	0.000366667	0.0002	0.00876667	0.000233333	0.00566667	6.66667e-05	0.00676667	0.0035	0.00116667	0.000233333	0.00586667
k__Bacteria;p__TM7;c__TM7-3;o__CW040	0.0115333	0.0134333	0.0151667	0.0086	0.00556667	0.00376667	0.02	0.021	0.0102333	0.0191667	0.0069	0.0113667	0.0074	0.0151667	0.0120333	0.0109	0.0147667	0.0116333	0.00833333	0.00633333	0.0167	0.0239667
k__Bacteria;p__Tenericutes;c__Mollicutes;o__	0.000133333	3.33333e-05	0.0006	0.000466667	6.66667e-05	0.000333333	0	0.000366667	0.000166667	0.0001	3.33333e-05	0	6.66667e-05	0.000166667	0.000233333	0.0002	0.000566667	0.0002	0.000133333	0.000133333	0.000233333	0.000366667
k__Bacteria;p__Tenericutes;c__Mollicutes;o__Acholeplasmatales	0.0005	0.0004	0.000966667	0.000866667	0.00226667	0.000166667	0.0012	0.00303333	0.0013	0.00146667	0.00183333	0.0018	0.003	0.00173333	0.000133333	0.000766667	0.00103333	0.0006	0.00133333	0.000166667	0.00223333	0.00143333
k__Bacteria;p__Tenericutes;c__Mollicutes;o__Anaeroplasmatales	0.0108333	0.006	0.00603333	0.00553333	0.00796667	0.0025	0.00583333	0.039	0.0249667	0.0147	0.00813333	0.0307333	0.011	0.0110333	0.0174	0.0356667	0.0221667	0.00696667	0.008	0.00806667	0.00756667	0.0091	*
k__Bacteria;p__Tenericutes;c__Mollicutes;o__Mycoplasmatales	0.0013	0.0075	0.0137	0.00403333	0.00473333	0.00743333	0.0162667	0.0102	0.00696667	0.00336667	0.00186667	0.0078	0.002	0.00623333	0.00123333	0.0045	0.00196667	0.00176667	0.0061	0.000933333	0.00276667	0.0027
k__Bacteria;p__Tenericutes;c__Mollicutes;o__RF39	0.000766667	0.000833333	0.0001	0.000766667	0.0002	6.66667e-05	0.0001	0.0009	0.000666667	0.00183333	0.0001	0.000733333	0.00226667	0.000633333	0.00126667	0.00143333	0.00243333	0.0001	0.0004	0.00143333	0.0005	0.00173333
k__Bacteria;p__Tenericutes;c__RF3;o__ML615J-28	0.000166667	0.000766667	0.0016	0.000266667	0.0003	0.0002	0.00136667	0.00223333	0.0008	0.00163333	0.0006	0	0.000466667	0.000733333	0.0006	0.0004	0.00123333	0.0004	0.000733333	0.0006	0.0003	0.000566667
k__Bacteria;p__Verrucomicrobia;c__Opitutae;o__HA64	0.0008	0.0011	0.00273333	0.0007	0.0004	0.000266667	0.000766667	0.000733333	0.000866667	0.000633333	0.00116667	0.00196667	0.000366667	0.000866667	0.000233333	0.0005	0.000866667	0.000566667	0.000366667	0.0004	0.000366667	0.0006
k__Bacteria;p__Verrucomicrobia;c__[Pedosphaerae];o__[Pedosphaerales]	0	0.000466667	0.000133333	0	0	0	0	0	0	0.000366667	0.00113333	0	0	3.33333e-05	0	0	0	0.00213333	0.0004	0	0	0.000533333
k__Bacteria;p__WPS-2;c__;o__	0.000966667	0.000833333	6.66667e-05	0.0014	0.000233333	6.66667e-05	0	0	0.0001	6.66667e-05	3.33333e-05	0	0.0003	0	0.000166667	3.33333e-05	0.000933333	0	0.000133333	0.00133333	0.000266667	0.000133333

## Sheet: Table S7
#OTU ID	C-01	C-02	C-03	C-04	C-05	C-06	C-07	COOP2-01	COOP2-02	COOP2-03	COOP2-04	COOP2-05	COOP2-06	COOP2-07	COOP2-08	COOP3-01	COOP3-02	COOP3-03	COOP3-04	COOP3-05	COOP3-06	COOP3-07	ANOVA
k__Archaea;p__Euryarchaeota;c__Methanobacteria;o__Methanobacteriales;f__Methanobacteriaceae	0.00773333	0.0210667	0.0397	0.0145333	0.0189667	0.0141333	0.0398333	0.0384	0.0188	0.0109333	0.0161333	0.0154667	0.0089	0.0207333	0.00883333	0.00766667	0.0228	0.00876667	0.0125667	0.0104333	0.0157667	0.0217
k__Archaea;p__Euryarchaeota;c__Thermoplasmata;o__E2;f__[Methanomassiliicoccaceae]	0.000733333	0.00296667	0.0038	0.00173333	0.0009	0.00153333	0.000633333	0.000866667	0.0018	0.00206667	0.00246667	0.00213333	0.000433333	0.00193333	0.00113333	0.00213333	0.00113333	0.00196667	0.00283333	0.0017	0.00236667	0.00256667
k__Bacteria;p__Actinobacteria;c__Actinobacteria;o__Bifidobacteriales;f__Bifidobacteriaceae	0.000266667	0.00143333	0.000933333	0.00136667	0.00126667	0.000466667	0.0107	0.00336667	0.00213333	0.000166667	0.0007	0.000433333	0.00163333	0.00363333	0.000733333	0.000733333	0.0029	0.0005	0.0075	6.66667e-05	0.00143333	0.00216667
k__Bacteria;p__Actinobacteria;c__Coriobacteriia;o__Coriobacteriales;f__Coriobacteriaceae	0.0002	0.000433333	0.000566667	0.000466667	0.0003	0.000233333	0.000933333	0.00133333	0.000733333	0.000433333	0.000633333	0.000466667	0.0003	0.0003	0.0004	0.000366667	0.00226667	0.0008	0.000533333	0.000466667	0.000833333	0.00156667
k__Bacteria;p__Armatimonadetes;c__SJA-176;o__RB046;f__	0	0.0001	0.000466667	0.000266667	6.66667e-05	0.000133333	0.0002	0.000866667	0.000133333	0.0003	0.000166667	0.000166667	0.0002	6.66667e-05	0.000433333	0.0003	6.66667e-05	0	0.000333333	0.000133333	3.33333e-05	0.000466667
k__Bacteria;p__Bacteroidetes;c__Bacteroidia;o__Bacteroidales;Other	0.0007	0.000466667	0.000233333	0.00103333	0.000466667	0.000633333	0.000266667	0.00566667	0.0011	0.0007	0.0008	0.000433333	0.000833333	0.000833333	0.000633333	0.0003	0.00153333	0.000366667	0.000733333	0.00116667	0.000833333	0.000933333
k__Bacteria;p__Bacteroidetes;c__Bacteroidia;o__Bacteroidales;f__	0.1484	0.251533	0.2146	0.190233	0.162467	0.123967	0.164167	0.160033	0.2201	0.213433	0.233967	0.1497	0.158567	0.2933	0.223867	0.315567	0.166033	0.204033	0.206667	0.174833	0.2264	0.1754
k__Bacteria;p__Bacteroidetes;c__Bacteroidia;o__Bacteroidales;f__BS11	0.00166667	0.00196667	0.00243333	0.0016	0.00176667	0.00133333	0.00486667	0.00526667	0.0044	0.0190667	0.0052	0.0016	0.00223333	0.00703333	0.0031	0.00206667	0.00586667	0.00453333	0.00246667	0.00203333	0.00316667	0.00416667	*
k__Bacteria;p__Bacteroidetes;c__Bacteroidia;o__Bacteroidales;f__Bacteroidaceae	0.0002	0.00323333	0.00156667	0.0032	0.000466667	0.00233333	0.0103	0	0.00343333	0.00226667	0.0024	0.00276667	0.00126667	0.00383333	0.0024	0.000833333	0.000766667	0.0009	0.00196667	0.000433333	0.000566667	0.0011
k__Bacteria;p__Bacteroidetes;c__Bacteroidia;o__Bacteroidales;f__Porphyromonadaceae	0	0.000166667	0.000733333	0	0	0	0.0021	3.33333e-05	0.0007	0.000433333	0.000366667	6.66667e-05	0	0.000266667	0	0.000433333	0	3.33333e-05	0.000566667	3.33333e-05	0	0
k__Bacteria;p__Bacteroidetes;c__Bacteroidia;o__Bacteroidales;f__Prevotellaceae	0.3643	0.2393	0.274133	0.391133	0.345767	0.489033	0.174767	0.1875	0.182667	0.2544	0.297533	0.437167	0.354367	0.1913	0.277467	0.271333	0.223	0.315667	0.3831	0.412833	0.3414	0.2021
k__Bacteria;p__Bacteroidetes;c__Bacteroidia;o__Bacteroidales;f__RF16	0.0454667	0.0169667	0.00656667	0.0206667	0.0575333	0.00886667	0.0138667	0.0088	0.0259333	0.0272667	0.0370667	0.00846667	0.0414667	0.0255667	0.0376	0.0265333	0.0131667	0.0313333	0.0108667	0.0325	0.0423333	0.0393
k__Bacteria;p__Bacteroidetes;c__Bacteroidia;o__Bacteroidales;f__Rikenellaceae	0.0003	0.000366667	0.000566667	0.000133333	0.0002	3.33333e-05	0.000566667	0.0012	0.0002	0.0003	0	0	0	0.0003	6.66667e-05	0.000133333	0.000166667	6.66667e-05	6.66667e-05	0.000466667	0.000433333	0.0001
k__Bacteria;p__Bacteroidetes;c__Bacteroidia;o__Bacteroidales;f__S24-7	0.00433333	0.0106667	0.00856667	0.0197333	0.00526667	0.0253	0.0023	0.0062	0.00243333	0.00346667	0.0044	0.00166667	0.00413333	0.0024	0.00536667	0.0013	0.00406667	0.0041	0.0056	0.0074	0.0027	0.00653333
k__Bacteria;p__Bacteroidetes;c__Bacteroidia;o__Bacteroidales;f__[Paraprevotellaceae]	0.0592	0.0189333	0.0203667	0.0228667	0.0261	0.0255667	0.0331	0.0241	0.0182667	0.0290333	0.0265333	0.0245667	0.0169	0.0203333	0.0333667	0.0215667	0.0221333	0.0419	0.0269	0.0286	0.0202	0.0263
k__Bacteria;p__Chloroflexi;c__Anaerolineae;o__Anaerolineales;f__Anaerolinaceae	0.003	0.00893333	0.0150333	0.00543333	0.0051	0.00433333	0.0202	0.0141	0.00663333	0.0061	0.00633333	0.0123667	0.00526667	0.0065	0.0039	0.00366667	0.00796667	0.00496667	0.00683333	0.00406667	0.00483333	0.00856667
k__Bacteria;p__Cyanobacteria;c__4C0d-2;o__YS2;f__	0.0142	0.00723333	0.00616667	0.0069	0.0129667	0.0086	0.0133667	0.00226667	0.00623333	0.00976667	0.00603333	0.0039	0.00726667	0.00496667	0.0052	0.0151333	0.0063	0.0110333	0.00826667	0.00466667	0.0062	0.0137	*
k__Bacteria;p__Elusimicrobia;c__Elusimicrobia;o__Elusimicrobiales;f__Elusimicrobiaceae	0.0008	0.000266667	0.0007	0.000466667	0.000366667	0.000166667	0.0004	3.33333e-05	0.000233333	0.000166667	0.0001	6.66667e-05	0.000166667	0.0005	0.000166667	0.0007	3.33333e-05	0.0007	0.000166667	0.000133333	6.66667e-05	0.000633333
k__Bacteria;p__Elusimicrobia;c__Endomicrobia;o__;f__	0.000466667	0.00213333	0.00473333	0.00143333	0.0018	0.00143333	0.00346667	0.0005	0.0071	0.00286667	0.0013	0.00323333	0.000533333	0.0044	0.000433333	0.00376667	0.0026	0.0023	0.00213333	0.000333333	0.0014	0.00193333
k__Bacteria;p__Fibrobacteres;c__Fibrobacteria;o__Fibrobacterales;f__Fibrobacteraceae	0.00113333	0.00426667	0.000566667	0.0026	0.00206667	0.00423333	0.00306667	0.000633333	0.00116667	0.00106667	0.00216667	0.0048	0.00183333	0.00266667	0.00166667	0.00136667	0.0017	0.00136667	0.00166667	0.00153333	0.00116667	0.0004
k__Bacteria;p__Firmicutes;c__Bacilli;o__Bacillales;f__Staphylococcaceae	0.0017	3.33333e-05	0	0	0	6.66667e-05	0	0.000566667	0	0	0	0	0	0	0	0	0	6.66667e-05	0	0	0	0	*
k__Bacteria;p__Firmicutes;c__Clostridia;o__Clostridiales;f__	0.0432	0.0548	0.0554333	0.043	0.0515333	0.0416333	0.103133	0.0930333	0.0684667	0.0662667	0.0504667	0.0548667	0.0558333	0.0597	0.0492333	0.0353	0.114033	0.0483667	0.0491333	0.0417667	0.0454667	0.0834667
k__Bacteria;p__Firmicutes;c__Clostridia;o__Clostridiales;f__Christensenellaceae	0.00523333	0.00636667	0.0161	0.00316667	0.0029	0.0017	0.0041	0.0081	0.00346667	0.0109333	0.0056	0.00316667	0.00213333	0.00543333	0.00353333	0.0023	0.0139333	0.00886667	0.0074	0.0043	0.0025	0.0165333
k__Bacteria;p__Firmicutes;c__Clostridia;o__Clostridiales;f__Clostridiaceae	0.0074	0.00996667	0.00976667	0.0075	0.0141667	0.00703333	0.0071	0.0120667	0.00536667	0.00776667	0.00986667	0.00583333	0.00396667	0.0088	0.00793333	0.00643333	0.0108667	0.00856667	0.009	0.00673333	0.00573333	0.0126333
k__Bacteria;p__Firmicutes;c__Clostridia;o__Clostridiales;f__Dehalobacteriaceae	6.66667e-05	3.33333e-05	0	3.33333e-05	3.33333e-05	3.33333e-05	0	6.66667e-05	0.0004	6.66667e-05	0	0.000133333	3.33333e-05	0.000133333	0.0001	0	0.000166667	0.000166667	0.0001	3.33333e-05	0	0
k__Bacteria;p__Firmicutes;c__Clostridia;o__Clostridiales;f__Eubacteriaceae	0.0001	0.0001	6.66667e-05	0.000166667	0.000166667	0.000133333	0.000233333	0.000233333	6.66667e-05	0.000166667	0.000233333	0.000433333	0.0002	0.0001	0.000366667	6.66667e-05	0.000166667	0.000133333	0.000133333	3.33333e-05	0.000333333	0.000466667
k__Bacteria;p__Firmicutes;c__Clostridia;o__Clostridiales;f__Lachnospiraceae	0.0281667	0.0544	0.0365667	0.0373667	0.0408	0.0531	0.0902667	0.0872667	0.0402667	0.052	0.0269333	0.0425333	0.0473333	0.0662	0.041	0.0261	0.0657	0.0353	0.0290333	0.04	0.0433	0.0512667
k__Bacteria;p__Firmicutes;c__Clostridia;o__Clostridiales;f__Ruminococcaceae	0.1208	0.1322	0.16	0.1425	0.0957667	0.0938	0.116167	0.169	0.128867	0.1468	0.1622	0.1063	0.0999667	0.151733	0.1154	0.0997667	0.192933	0.1456	0.102667	0.129367	0.119633	0.2107
k__Bacteria;p__Firmicutes;c__Clostridia;o__Clostridiales;f__Veillonellaceae	0.0894	0.0569	0.0261	0.029	0.0948333	0.0281667	0.0623333	0.0329	0.144033	0.0327333	0.0271	0.0179667	0.1035	0.0250333	0.106867	0.0519333	0.0211667	0.0408667	0.0609333	0.0457333	0.0464	0.0193667
k__Bacteria;p__Firmicutes;c__Clostridia;o__Clostridiales;f__[Mogibacteriaceae]	0.00353333	0.00466667	0.00413333	0.00236667	0.0026	0.00316667	0.00443333	0.00533333	0.00213333	0.00393333	0.00223333	0.00236667	0.00203333	0.00223333	0.00346667	0.00136667	0.00326667	0.00186667	0.00186667	0.00126667	0.00223333	0.00386667	*
k__Bacteria;p__Firmicutes;c__Erysipelotrichi;o__Erysipelotrichales;f__Erysipelotrichaceae	0.00856667	0.0141	0.0143667	0.009	0.0084	0.0087	0.0147	0.0238	0.0275667	0.02	0.0162333	0.0166667	0.017	0.0172	0.0127	0.0199667	0.0255	0.0116	0.0131	0.0087	0.0124333	0.0212	**
k__Bacteria;p__Planctomycetes;c__Planctomycetia;o__Pirellulales;f__Pirellulaceae	0.0005	0.0011	0.00243333	0.000766667	0.00133333	0.0005	0.00196667	0.001	0.0009	0.000666667	0.001	0.00103333	0.000466667	0.000933333	0.000366667	0.000366667	0.0011	0.0005	0.00116667	0.0006	0.0002	0.00143333
k__Bacteria;p__Proteobacteria;c__Alphaproteobacteria;o__RF32;f__	0.0001	3.33333e-05	6.66667e-05	3.33333e-05	0.000133333	6.66667e-05	0.000366667	3.33333e-05	3.33333e-05	3.33333e-05	0	3.33333e-05	0	3.33333e-05	6.66667e-05	3.33333e-05	6.66667e-05	3.33333e-05	0	3.33333e-05	0.000133333	0
k__Bacteria;p__Proteobacteria;c__Alphaproteobacteria;o__Rickettsiales;f__	0.00243333	0.007	0.00956667	0.003	0.0044	0.0077	0.0151333	0.0037	0.0081	0.00286667	0.006	0.00476667	0.00226667	0.00856667	0.00333333	0.00223333	0.0069	0.00463333	0.00296667	0.0038	0.00436667	0.00556667
k__Bacteria;p__Proteobacteria;c__Betaproteobacteria;o__Burkholderiales;f__Alcaligenaceae	0	0	0	3.33333e-05	0	0	0	0	0	0	6.66667e-05	0	0.000266667	0	3.33333e-05	0	0	6.66667e-05	0	0.0008	0.0003	3.33333e-05
k__Bacteria;p__Proteobacteria;c__Betaproteobacteria;o__Burkholderiales;f__Oxalobacteraceae	0	0.000233333	6.66667e-05	3.33333e-05	0.000133333	3.33333e-05	0.000466667	0.000266667	0.000166667	0.0001	3.33333e-05	6.66667e-05	6.66667e-05	6.66667e-05	0.0002	0.000133333	6.66667e-05	0.000133333	6.66667e-05	0.0001	6.66667e-05	6.66667e-05
k__Bacteria;p__Proteobacteria;c__Deltaproteobacteria;o__Desulfobacterales;f__Desulfobulbaceae	0.0001	0.0003	0.000733333	0.000266667	0.000166667	0.000166667	0.000566667	0.00103333	0.0003	0.000266667	0.000633333	0.000966667	0.000333333	0.0004	0.000366667	0.000266667	0.0003	3.33333e-05	0.0003	0.000133333	0.000366667	0.0001
k__Bacteria;p__Proteobacteria;c__Deltaproteobacteria;o__Desulfovibrionales;f__Desulfovibrionaceae	0.000666667	0.0112667	0.00376667	0.000766667	0.00273333	0.0004	0.00423333	0.00563333	0.00696667	0.0094	0.0072	0.0003	0.0021	0.004	0.00423333	0.006	0.000366667	0.0065	0.00266667	0.0003	0.00116667	0.00666667
k__Bacteria;p__Proteobacteria;c__Deltaproteobacteria;o__GMD14H09;f__	0.000333333	0.000566667	0.0003	0.000233333	0.000333333	0.0006	0.0001	0.00126667	0.000366667	0.000633333	0.000433333	0.001	0.000133333	0.000566667	0.000733333	3.33333e-05	0.00106667	6.66667e-05	0.0002	0.0003	0.000266667	0.000633333
k__Bacteria;p__Proteobacteria;c__Gammaproteobacteria;o__Aeromonadales;f__Succinivibrionaceae	0.00356667	0.0024	0.00263333	0.00263333	0.0045	0.0123	0.00613333	0.000566667	0.00103333	0.0032	0.0033	0.00173333	0.0132333	0.00186667	0.00513333	0.00516667	0.00203333	0.00736667	0.00116667	0.00656667	0.00586667	0.003
k__Bacteria;p__Proteobacteria;c__Gammaproteobacteria;o__Cardiobacteriales;f__Cardiobacteriaceae	0.0003	0.000133333	0.0002	0.000333333	0.000366667	3.33333e-05	0.000133333	0.000666667	3.33333e-05	0.000433333	0.0001	0.000666667	0.000166667	0.0001	0	0.0001	6.66667e-05	6.66667e-05	6.66667e-05	0.0002	0.000533333	0.0003
k__Bacteria;p__Proteobacteria;c__TA18;o__PHOS-HD29;f__	0.0001	0	0	0.0002	0.000266667	0.000233333	0	3.33333e-05	0.0004	0	6.66667e-05	0	0	0.000133333	3.33333e-05	0.000233333	0	0.0001	0.0001	0	3.33333e-05	0.0002
k__Bacteria;p__SR1;c__;o__;f__	0.000133333	0.0001	0.0001	0.0001	0	3.33333e-05	6.66667e-05	0.0002	3.33333e-05	0.0002	0.0001	3.33333e-05	0.0001	0.000166667	0.0001	6.66667e-05	0.000133333	0	3.33333e-05	0	0.0001	6.66667e-05
k__Bacteria;p__Spirochaetes;c__Spirochaetes;o__Sphaerochaetales;f__Sphaerochaetaceae	0	0.000166667	0.000133333	0.000133333	0.0001	6.66667e-05	0.000233333	6.66667e-05	3.33333e-05	6.66667e-05	0	0	6.66667e-05	0.0001	0	3.33333e-05	6.66667e-05	3.33333e-05	0	3.33333e-05	0	6.66667e-05
k__Bacteria;p__Spirochaetes;c__Spirochaetes;o__Spirochaetales;f__Spirochaetaceae	0.00326667	0.0122	0.0112	0.00866667	0.00836667	0.0127667	0.0228	0.0142	0.0064	0.00713333	0.00656667	0.0149	0.0154333	0.0102667	0.0045	0.00613333	0.00956667	0.0126	0.0067	0.0048	0.00526667	0.00573333
k__Bacteria;p__Synergistetes;c__Synergistia;o__Synergistales;f__Dethiosulfovibrionaceae	0.000233333	0.00713333	0.00273333	0.000266667	0.0004	0.000433333	0.0007	0.000333333	0.00433333	0.00676667	0.00753333	0.000366667	0.0002	0.00876667	0.000233333	0.00566667	6.66667e-05	0.00676667	0.0035	0.00116667	0.000233333	0.00586667
k__Bacteria;p__TM7;c__TM7-3;o__CW040;f__F16	0.0115333	0.0134333	0.0151667	0.0086	0.00556667	0.00376667	0.02	0.021	0.0102333	0.0191667	0.0069	0.0113667	0.0074	0.0151667	0.0120333	0.0109	0.0147667	0.0116333	0.00833333	0.00633333	0.0167	0.0239667
k__Bacteria;p__Tenericutes;c__Mollicutes;o__;f__	0.000133333	3.33333e-05	0.0006	0.000466667	6.66667e-05	0.000333333	0	0.000366667	0.000166667	0.0001	3.33333e-05	0	6.66667e-05	0.000166667	0.000233333	0.0002	0.000566667	0.0002	0.000133333	0.000133333	0.000233333	0.000366667
k__Bacteria;p__Tenericutes;c__Mollicutes;o__Acholeplasmatales;f__	0.0005	0.0004	0.000966667	0.000866667	0.00226667	0.000166667	0.0012	0.00303333	0.0013	0.00146667	0.00183333	0.0018	0.003	0.00173333	0.000133333	0.000766667	0.00103333	0.0006	0.00133333	0.000166667	0.00223333	0.00143333
k__Bacteria;p__Tenericutes;c__Mollicutes;o__Anaeroplasmatales;f__Anaeroplasmataceae	0.0108333	0.006	0.00603333	0.00553333	0.00796667	0.0025	0.00583333	0.039	0.0249667	0.0147	0.00813333	0.0307333	0.011	0.0110333	0.0174	0.0356667	0.0221667	0.00696667	0.008	0.00806667	0.00756667	0.0091	***
k__Bacteria;p__Tenericutes;c__Mollicutes;o__Mycoplasmatales;f__Mycoplasmataceae	0.0013	0.0075	0.0137	0.00403333	0.00473333	0.00743333	0.0162667	0.0102	0.00696667	0.00336667	0.00186667	0.0078	0.002	0.00623333	0.00123333	0.0045	0.00196667	0.00176667	0.0061	0.000933333	0.00276667	0.0027
k__Bacteria;p__Tenericutes;c__Mollicutes;o__RF39;f__	0.000766667	0.000833333	0.0001	0.000766667	0.0002	6.66667e-05	0.0001	0.0009	0.000666667	0.00183333	0.0001	0.000733333	0.00226667	0.000633333	0.00126667	0.00143333	0.00243333	0.0001	0.0004	0.00143333	0.0005	0.00173333
k__Bacteria;p__Tenericutes;c__RF3;o__ML615J-28;f__	0.000166667	0.000766667	0.0016	0.000266667	0.0003	0.0002	0.00136667	0.00223333	0.0008	0.00163333	0.0006	0	0.000466667	0.000733333	0.0006	0.0004	0.00123333	0.0004	0.000733333	0.0006	0.0003	0.000566667
k__Bacteria;p__Verrucomicrobia;c__Opitutae;o__HA64;f__	0.0008	0.0011	0.00273333	0.0007	0.0004	0.000266667	0.000766667	0.000733333	0.000866667	0.000633333	0.00116667	0.00196667	0.000366667	0.000866667	0.000233333	0.0005	0.000866667	0.000566667	0.000366667	0.0004	0.000366667	0.0006
k__Bacteria;p__Verrucomicrobia;c__[Pedosphaerae];o__[Pedosphaerales];f__R4-41B	0	0.000466667	0.000133333	0	0	0	0	0	0	0.000366667	0.00113333	0	0	3.33333e-05	0	0	0	0.00213333	0.0004	0	0	0.000533333
k__Bacteria;p__WPS-2;c__;o__;f__	0.000966667	0.000833333	6.66667e-05	0.0014	0.000233333	6.66667e-05	0	0	0.0001	6.66667e-05	3.33333e-05	0	0.0003	0	0.000166667	3.33333e-05	0.000933333	0	0.000133333	0.00133333	0.000266667	0.000133333

## Sheet: Table S8
#OTU ID	C-01	C-02	C-03	C-04	C-05	C-06	C-07	COOP2-01	COOP2-02	COOP2-03	COOP2-04	COOP2-05	COOP2-06	COOP2-07	COOP2-08	COOP3-01	COOP3-02	COOP3-03	COOP3-04	COOP3-05	COOP3-06	COOP3-07	ANOVA
k__Archaea;p__Euryarchaeota;c__Methanobacteria;o__Methanobacteriales;f__Methanobacteriaceae;g__Methanobrevibacter	0.0071	0.0201667	0.037	0.0139333	0.0180333	0.0134667	0.0379333	0.0299	0.0183667	0.0102667	0.0153333	0.0144	0.00813333	0.0198667	0.00846667	0.0075	0.0218333	0.008	0.0123333	0.00966667	0.0150667	0.0208333
k__Archaea;p__Euryarchaeota;c__Methanobacteria;o__Methanobacteriales;f__Methanobacteriaceae;g__Methanosphaera	0.000633333	0.0009	0.0027	0.0006	0.000933333	0.000666667	0.0019	0.0085	0.000433333	0.000666667	0.0008	0.00106667	0.000766667	0.000866667	0.000366667	0.000166667	0.000966667	0.000766667	0.000233333	0.000766667	0.0007	0.000866667
k__Archaea;p__Euryarchaeota;c__Thermoplasmata;o__E2;f__[Methanomassiliicoccaceae];g__vadinCA11	0.000733333	0.00296667	0.0038	0.00173333	0.0009	0.00153333	0.000633333	0.000866667	0.0018	0.00206667	0.00246667	0.00213333	0.000433333	0.00193333	0.00113333	0.00213333	0.00113333	0.00196667	0.00283333	0.0017	0.00236667	0.00256667
k__Bacteria;p__Actinobacteria;c__Actinobacteria;o__Bifidobacteriales;f__Bifidobacteriaceae;g__Bifidobacterium	0.000266667	0.00143333	0.000933333	0.00136667	0.00126667	0.000466667	0.0107	0.00336667	0.00213333	0.000166667	0.0007	0.000433333	0.00163333	0.00363333	0.000733333	0.000733333	0.0029	0.0005	0.0075	6.66667e-05	0.00143333	0.00216667
k__Bacteria;p__Actinobacteria;c__Coriobacteriia;o__Coriobacteriales;f__Coriobacteriaceae;g__	3.33333e-05	0.000133333	0.0002	0.000233333	0.000233333	0.000166667	0.000533333	0.000566667	0.0002	0.000233333	0.000466667	0.000366667	0.000233333	0.000266667	0.000133333	0.0003	0.0011	0.0005	0.000333333	0.000233333	0.0005	0.000966667	*
k__Bacteria;p__Actinobacteria;c__Coriobacteriia;o__Coriobacteriales;f__Coriobacteriaceae;g__Atopobium	0.000166667	0.0003	0.000366667	0.000233333	6.66667e-05	6.66667e-05	0.0004	0.000766667	0.000533333	0.0002	0.000166667	0.0001	6.66667e-05	3.33333e-05	0.000266667	6.66667e-05	0.00116667	0.0003	0.0002	0.000233333	0.000333333	0.0006
k__Bacteria;p__Armatimonadetes;c__SJA-176;o__RB046;f__;g__	0	0.0001	0.000466667	0.000266667	6.66667e-05	0.000133333	0.0002	0.000866667	0.000133333	0.0003	0.000166667	0.000166667	0.0002	6.66667e-05	0.000433333	0.0003	6.66667e-05	0	0.000333333	0.000133333	3.33333e-05	0.000466667
k__Bacteria;p__Bacteroidetes;c__Bacteroidia;o__Bacteroidales;Other;Other	0.0007	0.000466667	0.000233333	0.00103333	0.000466667	0.000633333	0.000266667	0.00566667	0.0011	0.0007	0.0008	0.000433333	0.000833333	0.000833333	0.000633333	0.0003	0.00153333	0.000366667	0.000733333	0.00116667	0.000833333	0.000933333
k__Bacteria;p__Bacteroidetes;c__Bacteroidia;o__Bacteroidales;f__;g__	0.1484	0.251533	0.2146	0.190233	0.162467	0.123967	0.164167	0.160033	0.2201	0.213433	0.233967	0.1497	0.158567	0.2933	0.223867	0.315567	0.166033	0.204033	0.206667	0.174833	0.2264	0.1754
k__Bacteria;p__Bacteroidetes;c__Bacteroidia;o__Bacteroidales;f__BS11;g__	0.00166667	0.00196667	0.00243333	0.0016	0.00176667	0.00133333	0.00486667	0.00526667	0.0044	0.0190667	0.0052	0.0016	0.00223333	0.00703333	0.0031	0.00206667	0.00586667	0.00453333	0.00246667	0.00203333	0.00316667	0.00416667
k__Bacteria;p__Bacteroidetes;c__Bacteroidia;o__Bacteroidales;f__Bacteroidaceae;g__BF311	3.33333e-05	0.00316667	0.00156667	0.0031	0.000466667	0.00223333	0.0103	0	0.0034	0.00223333	0.00226667	0.002	0.00116667	0.00373333	0.00236667	0.000733333	0.000733333	0.0009	0.00193333	0.000433333	0.000566667	0.0011
k__Bacteria;p__Bacteroidetes;c__Bacteroidia;o__Bacteroidales;f__Bacteroidaceae;g__Bacteroides	0.000166667	6.66667e-05	0	0.0001	0	0.0001	0	0	3.33333e-05	3.33333e-05	0.000133333	0.000766667	0.0001	0.0001	3.33333e-05	0.0001	3.33333e-05	0	3.33333e-05	0	0	0
k__Bacteria;p__Bacteroidetes;c__Bacteroidia;o__Bacteroidales;f__Porphyromonadaceae;g__Paludibacter	0	0.000166667	0.000733333	0	0	0	0.0021	3.33333e-05	0.0007	0.000433333	0.000366667	6.66667e-05	0	0.000266667	0	0.000433333	0	3.33333e-05	0.000566667	3.33333e-05	0	0
k__Bacteria;p__Bacteroidetes;c__Bacteroidia;o__Bacteroidales;f__Prevotellaceae;g__Prevotella	0.3643	0.2393	0.274133	0.391133	0.345767	0.489033	0.174767	0.1875	0.182667	0.2544	0.297533	0.437167	0.354367	0.1913	0.277467	0.271333	0.223	0.315667	0.3831	0.412833	0.3414	0.2021
k__Bacteria;p__Bacteroidetes;c__Bacteroidia;o__Bacteroidales;f__RF16;g__	0.0454667	0.0169667	0.00656667	0.0206667	0.0575333	0.00886667	0.0138667	0.0088	0.0259333	0.0272667	0.0370667	0.00846667	0.0414667	0.0255667	0.0376	0.0265333	0.0131667	0.0313333	0.0108667	0.0325	0.0423333	0.0393
k__Bacteria;p__Bacteroidetes;c__Bacteroidia;o__Bacteroidales;f__Rikenellaceae;g__Blvii28	0.0003	0.000366667	0.000566667	0.000133333	0.0002	3.33333e-05	0.000566667	0.0012	0.0002	0.0003	0	0	0	0.0003	6.66667e-05	0.000133333	0.000166667	6.66667e-05	6.66667e-05	0.000466667	0.000433333	0.0001
k__Bacteria;p__Bacteroidetes;c__Bacteroidia;o__Bacteroidales;f__S24-7;g__	0.00433333	0.0106667	0.00856667	0.0197333	0.00526667	0.0253	0.0023	0.0062	0.00243333	0.00346667	0.0044	0.00166667	0.00413333	0.0024	0.00536667	0.0013	0.00406667	0.0041	0.0056	0.0074	0.0027	0.00653333	*
k__Bacteria;p__Bacteroidetes;c__Bacteroidia;o__Bacteroidales;f__[Paraprevotellaceae];g__	0.0391667	0.0058	0.0053	0.00713333	0.0045	0.00906667	0.00193333	0.00553333	0.0035	0.0105333	0.00956667	0.00966667	0.003	0.00723333	0.0159667	0.00806667	0.0091	0.0277333	0.0108333	0.00866667	0.00996667	0.0127
k__Bacteria;p__Bacteroidetes;c__Bacteroidia;o__Bacteroidales;f__[Paraprevotellaceae];g__CF231	0.0084	0.0069	0.0087	0.00836667	0.0186333	0.0108	0.0275	0.015	0.0127667	0.0103	0.0117667	0.00916667	0.00956667	0.00843333	0.00863333	0.00926667	0.008	0.00773333	0.0107667	0.0139333	0.0075	0.0103333
k__Bacteria;p__Bacteroidetes;c__Bacteroidia;o__Bacteroidales;f__[Paraprevotellaceae];g__YRC22	0.0115	0.0058	0.00623333	0.0072	0.00283333	0.00506667	0.00366667	0.00343333	0.00193333	0.0081	0.0047	0.00493333	0.00426667	0.00436667	0.00806667	0.00386667	0.00486667	0.00626667	0.00496667	0.00586667	0.00256667	0.00293333
k__Bacteria;p__Bacteroidetes;c__Bacteroidia;o__Bacteroidales;f__[Paraprevotellaceae];g__[Prevotella]	0.000133333	0.000433333	0.000133333	0.000166667	0.000133333	0.000633333	0	0.000133333	6.66667e-05	0.0001	0.0005	0.0008	6.66667e-05	0.0003	0.0007	0.000366667	0.000166667	0.000166667	0.000333333	0.000133333	0.000166667	0.000333333
k__Bacteria;p__Chloroflexi;c__Anaerolineae;o__Anaerolineales;f__Anaerolinaceae;g__SHD-231	0.003	0.00893333	0.0150333	0.00543333	0.0051	0.00433333	0.0202	0.0141	0.00663333	0.0061	0.00633333	0.0123667	0.00526667	0.0065	0.0039	0.00366667	0.00796667	0.00496667	0.00683333	0.00406667	0.00483333	0.00856667
k__Bacteria;p__Cyanobacteria;c__4C0d-2;o__YS2;f__;g__	0.0142	0.00723333	0.00616667	0.0069	0.0129667	0.0086	0.0133667	0.00226667	0.00623333	0.00976667	0.00603333	0.0039	0.00726667	0.00496667	0.0052	0.0151333	0.0063	0.0110333	0.00826667	0.00466667	0.0062	0.0137	*
k__Bacteria;p__Elusimicrobia;c__Elusimicrobia;o__Elusimicrobiales;f__Elusimicrobiaceae;g__	0.0008	0.000266667	0.000533333	0.000466667	0.000366667	0.000166667	0.0004	3.33333e-05	0.0001	0.000133333	6.66667e-05	6.66667e-05	0.000166667	3.33333e-05	0.000166667	0.000366667	3.33333e-05	0.000666667	0.0001	0.000133333	6.66667e-05	0.000333333	**
k__Bacteria;p__Elusimicrobia;c__Elusimicrobia;o__Elusimicrobiales;f__Elusimicrobiaceae;g__Elusimicrobium	0	0	0.000166667	0	0	0	0	0	0.000133333	3.33333e-05	3.33333e-05	0	0	0.000466667	0	0.000333333	0	3.33333e-05	6.66667e-05	0	0	0.0003
k__Bacteria;p__Elusimicrobia;c__Endomicrobia;o__;f__;g__	0.000466667	0.00213333	0.00473333	0.00143333	0.0018	0.00143333	0.00346667	0.0005	0.0071	0.00286667	0.0013	0.00323333	0.000533333	0.0044	0.000433333	0.00376667	0.0026	0.0023	0.00213333	0.000333333	0.0014	0.00193333
k__Bacteria;p__Fibrobacteres;c__Fibrobacteria;o__Fibrobacterales;f__Fibrobacteraceae;g__Fibrobacter	0.00113333	0.00426667	0.000566667	0.0026	0.00206667	0.00423333	0.00306667	0.000633333	0.00116667	0.00106667	0.00216667	0.0048	0.00183333	0.00266667	0.00166667	0.00136667	0.0017	0.00136667	0.00166667	0.00153333	0.00116667	0.0004
k__Bacteria;p__Firmicutes;c__Bacilli;o__Bacillales;f__Staphylococcaceae;g__Staphylococcus	0.0017	3.33333e-05	0	0	0	6.66667e-05	0	0.000566667	0	0	0	0	0	0	0	0	0	6.66667e-05	0	0	0	0
k__Bacteria;p__Firmicutes;c__Clostridia;o__Clostridiales;f__;g__	0.0432	0.0548	0.0554333	0.043	0.0515333	0.0416333	0.103133	0.0930333	0.0684667	0.0662667	0.0504667	0.0548667	0.0558333	0.0597	0.0492333	0.0353	0.114033	0.0483667	0.0491333	0.0417667	0.0454667	0.0834667
k__Bacteria;p__Firmicutes;c__Clostridia;o__Clostridiales;f__Christensenellaceae;g__	0.00523333	0.00636667	0.0161	0.00316667	0.0029	0.0017	0.0041	0.0081	0.00346667	0.0109333	0.0056	0.00316667	0.00213333	0.00543333	0.00353333	0.0023	0.0139333	0.00886667	0.0074	0.0043	0.0025	0.0165333
k__Bacteria;p__Firmicutes;c__Clostridia;o__Clostridiales;f__Clostridiaceae;g__	0.00113333	0.00283333	0.00753333	0.00193333	0.00193333	0.0022	0.00283333	0.0047	0.0019	0.00236667	0.0033	0.00236667	0.0014	0.0036	0.00196667	0.00103333	0.0055	0.00256667	0.00346667	0.00206667	0.00176667	0.00583333
k__Bacteria;p__Firmicutes;c__Clostridia;o__Clostridiales;f__Clostridiaceae;g__Clostridium	0.00626667	0.00713333	0.00223333	0.00556667	0.0122333	0.00483333	0.00426667	0.00736667	0.00346667	0.0054	0.00656667	0.00346667	0.00256667	0.0052	0.00596667	0.0054	0.00536667	0.006	0.00553333	0.00466667	0.00396667	0.0068
k__Bacteria;p__Firmicutes;c__Clostridia;o__Clostridiales;f__Dehalobacteriaceae;g__Dehalobacterium	6.66667e-05	3.33333e-05	0	3.33333e-05	3.33333e-05	3.33333e-05	0	6.66667e-05	0.0004	6.66667e-05	0	0.000133333	3.33333e-05	0.000133333	0.0001	0	0.000166667	0.000166667	0.0001	3.33333e-05	0	0
k__Bacteria;p__Firmicutes;c__Clostridia;o__Clostridiales;f__Eubacteriaceae;g__Pseudoramibacter_Eubacterium	0.0001	0.0001	6.66667e-05	0.000166667	0.000166667	0.000133333	0.000233333	0.000233333	6.66667e-05	0.000166667	0.000233333	0.000433333	0.0002	0.0001	0.000366667	6.66667e-05	0.000166667	0.000133333	0.000133333	3.33333e-05	0.000333333	0.000466667
k__Bacteria;p__Firmicutes;c__Clostridia;o__Clostridiales;f__Lachnospiraceae;g__	0.0180667	0.0324667	0.0250667	0.0215	0.0295667	0.0313	0.0645667	0.0464333	0.0304333	0.0347	0.0177	0.0286667	0.0342667	0.0550667	0.025	0.0195667	0.0439667	0.0202333	0.0196	0.0249	0.0248	0.0324667
k__Bacteria;p__Firmicutes;c__Clostridia;o__Clostridiales;f__Lachnospiraceae;g__Anaerostipes	0.0003	0.00246667	0.00326667	0.0022	3.33333e-05	0.0011	0.00603333	3.33333e-05	0.00103333	0.00106667	0.000633333	0	0	0.000133333	0.000166667	0.000833333	0.000166667	0.0019	0.0005	3.33333e-05	0.00143333	0.0015	*
k__Bacteria;p__Firmicutes;c__Clostridia;o__Clostridiales;f__Lachnospiraceae;g__Blautia	0.00146667	0.00153333	0.0014	0.0018	0.00163333	0.00166667	0.00386667	0.00453333	0.000933333	0.000666667	0.000466667	0.0017	0.00143333	0.00196667	0.00113333	0.000633333	0.00326667	0.0011	0.00103333	0.00106667	0.00113333	0.0024
k__Bacteria;p__Firmicutes;c__Clostridia;o__Clostridiales;f__Lachnospiraceae;g__Butyrivibrio	0.0051	0.0122	0.00513333	0.00753333	0.00686667	0.0143667	0.0142	0.0330333	0.0062	0.00886667	0.0044	0.00803333	0.0069	0.00606667	0.00866667	0.00346667	0.0161	0.0093	0.00663333	0.00976667	0.0116667	0.0126
k__Bacteria;p__Firmicutes;c__Clostridia;o__Clostridiales;f__Lachnospiraceae;g__Coprococcus	0.00236667	0.00376667	0.00116667	0.00303333	0.0018	0.0034	0.00146667	0.00226667	0.00126667	0.00433333	0.00236667	0.00266667	0.00293333	0.0028	0.0042	0.001	0.0011	0.00133333	0.0007	0.00226667	0.0034	0.00123333
k__Bacteria;p__Firmicutes;c__Clostridia;o__Clostridiales;f__Lachnospiraceae;g__Lachnospira	0.0001	0	0	0.000133333	3.33333e-05	0.000166667	0	0.0001	3.33333e-05	0.000266667	0.000166667	3.33333e-05	0.000266667	0	0.000766667	3.33333e-05	0.0001	0.000366667	0	0.000466667	0.000166667	0.000133333
k__Bacteria;p__Firmicutes;c__Clostridia;o__Clostridiales;f__Lachnospiraceae;g__Moryella	0.0006	0.00173333	0.000533333	0.000766667	0.000766667	0.000566667	0.000133333	0.0008	0.000366667	0.00153333	0.0009	0.00143333	0.00103333	0.000166667	0.00106667	0.000533333	0.0005	0.00103333	0.000566667	0.00123333	0.000666667	0.0008
k__Bacteria;p__Firmicutes;c__Clostridia;o__Clostridiales;f__Lachnospiraceae;g__Shuttleworthia	0.000166667	0.000233333	0	0.0004	0.0001	0.000533333	0	6.66667e-05	0	0.000566667	0.0003	0	0.0005	0	0	3.33333e-05	0.0005	3.33333e-05	0	0.000266667	3.33333e-05	0.000133333
k__Bacteria;p__Firmicutes;c__Clostridia;o__Clostridiales;f__Ruminococcaceae;Other	0.0017	0.000733333	0.000433333	0.0028	0.001	0.00133333	0.0004	0.00103333	0	0.000833333	0.000266667	0.0002	0.0003	0.000133333	0.0007	0.000166667	0.0041	0.0002	0.000466667	0.00106667	0.0002	0.000433333
k__Bacteria;p__Firmicutes;c__Clostridia;o__Clostridiales;f__Ruminococcaceae;g__	0.103767	0.0983333	0.105067	0.0969	0.0754	0.0633333	0.0954	0.1254	0.1073	0.129833	0.143633	0.0834667	0.0804	0.130267	0.0984	0.0778	0.113933	0.1232	0.0813333	0.0974333	0.0962667	0.179967
k__Bacteria;p__Firmicutes;c__Clostridia;o__Clostridiales;f__Ruminococcaceae;g__Oscillospira	0.00143333	0.00116667	0.0009	0.0007	0.00103333	0.000633333	0.0004	0.00123333	0.000266667	0.000966667	0.000833333	0.0005	0.000533333	0.0005	0.000833333	0.000933333	0.0007	0.00106667	0.000233333	0.001	0.0008	0.0013
k__Bacteria;p__Firmicutes;c__Clostridia;o__Clostridiales;f__Ruminococcaceae;g__Ruminococcus	0.0139	0.0319667	0.0536	0.0421	0.0183333	0.0285	0.0199667	0.0413333	0.0213	0.0151667	0.0174667	0.0221333	0.0187333	0.0208333	0.0154667	0.0208667	0.0742	0.0211333	0.0206333	0.0298667	0.0223667	0.029
k__Bacteria;p__Firmicutes;c__Clostridia;o__Clostridiales;f__Veillonellaceae;g__	0.0335667	0.0410333	0.0215333	0.0243667	0.0838	0.0196667	0.0595333	0.0303667	0.142567	0.0267333	0.0240333	0.0161667	0.097	0.0237333	0.0944	0.0466	0.0192667	0.0341667	0.0557333	0.0364333	0.0351333	0.0173
k__Bacteria;p__Firmicutes;c__Clostridia;o__Clostridiales;f__Veillonellaceae;g__Anaerovibrio	0.000233333	0.0003	0.0002	0.0002	0.000633333	0.000133333	0.000333333	0	0	0.000133333	0	0	3.33333e-05	0	3.33333e-05	3.33333e-05	0	6.66667e-05	0.0001	0.000166667	0	6.66667e-05	***
k__Bacteria;p__Firmicutes;c__Clostridia;o__Clostridiales;f__Veillonellaceae;g__Mitsuokella	0.00116667	6.66667e-05	0	0	6.66667e-05	0	6.66667e-05	0	0	0	0	0	0	0	3.33333e-05	3.33333e-05	0	0.000166667	0	0	3.33333e-05	0
k__Bacteria;p__Firmicutes;c__Clostridia;o__Clostridiales;f__Veillonellaceae;g__Selenomonas	0.0493333	0.00153333	0.000266667	0.000266667	0.00386667	0.00103333	0.00146667	0.000233333	0.000433333	0.0002	0.000766667	0.0003	0.00173333	3.33333e-05	0.0015	0.002	0.000433333	0.00296667	0.0012	0.00186667	0.00476667	0.0006
k__Bacteria;p__Firmicutes;c__Clostridia;o__Clostridiales;f__Veillonellaceae;g__Succiniclasticum	0.0051	0.0139667	0.0041	0.00416667	0.00646667	0.00733333	0.000933333	0.0023	0.00103333	0.00566667	0.0023	0.0015	0.00473333	0.00126667	0.0109	0.00326667	0.00146667	0.0035	0.0039	0.00726667	0.00646667	0.0014
k__Bacteria;p__Firmicutes;c__Clostridia;o__Clostridiales;f__[Mogibacteriaceae];g__	0.00353333	0.00466667	0.00413333	0.00236667	0.0026	0.00316667	0.00443333	0.00533333	0.00213333	0.00393333	0.00223333	0.00236667	0.00203333	0.00223333	0.00346667	0.00136667	0.00326667	0.00186667	0.00186667	0.00126667	0.00223333	0.00386667
k__Bacteria;p__Firmicutes;c__Erysipelotrichi;o__Erysipelotrichales;f__Erysipelotrichaceae;g__	0.000233333	3.33333e-05	0.000466667	0.000133333	0	6.66667e-05	6.66667e-05	0.000266667	0.0004	0.000266667	0.000566667	3.33333e-05	3.33333e-05	0.0007	0.0001	0.0006	0.0004	0	0.0002	3.33333e-05	0.000133333	0.000833333
k__Bacteria;p__Firmicutes;c__Erysipelotrichi;o__Erysipelotrichales;f__Erysipelotrichaceae;g__Bulleidia	0.00196667	0.00156667	0.0032	0.0036	0.0026	0.00323333	0.00406667	0.0088	0.005	0.0047	0.00313333	0.00403333	0.00353333	0.00353333	0.0032	0.000933333	0.00883333	0.0032	0.0027	0.00266667	0.00326667	0.00703333
k__Bacteria;p__Firmicutes;c__Erysipelotrichi;o__Erysipelotrichales;f__Erysipelotrichaceae;g__L7A_E11	0.000266667	0.0006	0.000433333	0.000166667	6.66667e-05	0.0001	6.66667e-05	0.000333333	6.66667e-05	0.000466667	0.000666667	3.33333e-05	3.33333e-05	0.000166667	0.000266667	6.66667e-05	0.0002	0.000466667	0.000333333	0.000166667	0.000133333	0.0009
k__Bacteria;p__Firmicutes;c__Erysipelotrichi;o__Erysipelotrichales;f__Erysipelotrichaceae;g__RFN20	0.00403333	0.00853333	0.00603333	0.00283333	0.00283333	0.003	0.0055	0.00796667	0.0190667	0.0114	0.00936667	0.0097	0.0109	0.00956667	0.00703333	0.0171667	0.0109667	0.00683333	0.00793333	0.00356667	0.00646667	0.00843333	*
k__Bacteria;p__Firmicutes;c__Erysipelotrichi;o__Erysipelotrichales;f__Erysipelotrichaceae;g__[Eubacterium]	6.66667e-05	0	0	6.66667e-05	6.66667e-05	3.33333e-05	6.66667e-05	0.0004	0.000166667	0.0001	3.33333e-05	3.33333e-05	0.0001	3.33333e-05	0.000133333	3.33333e-05	0.000333333	6.66667e-05	3.33333e-05	0.0002	0.0002	0.000266667
k__Bacteria;p__Firmicutes;c__Erysipelotrichi;o__Erysipelotrichales;f__Erysipelotrichaceae;g__p-75-a5	0.002	0.00336667	0.00423333	0.0022	0.00283333	0.00226667	0.00493333	0.00603333	0.00286667	0.00306667	0.00246667	0.00283333	0.0024	0.0032	0.00196667	0.00116667	0.00476667	0.00103333	0.0019	0.00206667	0.00223333	0.00373333
k__Bacteria;p__Planctomycetes;c__Planctomycetia;o__Pirellulales;f__Pirellulaceae;g__	0.0005	0.0011	0.00243333	0.000766667	0.00133333	0.0005	0.00196667	0.001	0.0009	0.000666667	0.001	0.00103333	0.000466667	0.000933333	0.000366667	0.000366667	0.0011	0.0005	0.00116667	0.0006	0.0002	0.00143333
k__Bacteria;p__Proteobacteria;c__Alphaproteobacteria;o__RF32;f__;g__	0.0001	3.33333e-05	6.66667e-05	3.33333e-05	0.000133333	6.66667e-05	0.000366667	3.33333e-05	3.33333e-05	3.33333e-05	0	3.33333e-05	0	3.33333e-05	6.66667e-05	3.33333e-05	6.66667e-05	3.33333e-05	0	3.33333e-05	0.000133333	0
k__Bacteria;p__Proteobacteria;c__Alphaproteobacteria;o__Rickettsiales;f__;g__	0.00243333	0.007	0.00956667	0.003	0.0044	0.0077	0.0151333	0.0037	0.0081	0.00286667	0.006	0.00476667	0.00226667	0.00856667	0.00333333	0.00223333	0.0069	0.00463333	0.00296667	0.0038	0.00436667	0.00556667
k__Bacteria;p__Proteobacteria;c__Betaproteobacteria;o__Burkholderiales;f__Alcaligenaceae;g__Sutterella	0	0	0	3.33333e-05	0	0	0	0	0	0	6.66667e-05	0	0.000266667	0	3.33333e-05	0	0	6.66667e-05	0	0.0008	0.0003	3.33333e-05
k__Bacteria;p__Proteobacteria;c__Betaproteobacteria;o__Burkholderiales;f__Oxalobacteraceae;g__Ralstonia	0	0.000233333	6.66667e-05	3.33333e-05	0.000133333	3.33333e-05	0.000466667	0.000266667	0.000166667	0.0001	3.33333e-05	6.66667e-05	6.66667e-05	6.66667e-05	0.0002	0.000133333	6.66667e-05	0.000133333	6.66667e-05	0.0001	6.66667e-05	6.66667e-05
k__Bacteria;p__Proteobacteria;c__Deltaproteobacteria;o__Desulfobacterales;f__Desulfobulbaceae;g__Desulfobulbus	0.0001	0.0003	0.000733333	0.000266667	0.000166667	0.000166667	0.000566667	0.00103333	0.0003	0.000266667	0.000633333	0.000966667	0.000333333	0.0004	0.000366667	0.000266667	0.0003	3.33333e-05	0.0003	0.000133333	0.000366667	0.0001	*
k__Bacteria;p__Proteobacteria;c__Deltaproteobacteria;o__Desulfovibrionales;f__Desulfovibrionaceae;g__Desulfovibrio	0.000666667	0.0112667	0.00376667	0.000766667	0.00273333	0.0004	0.00423333	0.00563333	0.00696667	0.0094	0.0072	0.0003	0.0021	0.004	0.00423333	0.006	0.000366667	0.0065	0.00266667	0.0003	0.00116667	0.00666667
k__Bacteria;p__Proteobacteria;c__Deltaproteobacteria;o__GMD14H09;f__;g__	0.000333333	0.000566667	0.0003	0.000233333	0.000333333	0.0006	0.0001	0.00126667	0.000366667	0.000633333	0.000433333	0.001	0.000133333	0.000566667	0.000733333	3.33333e-05	0.00106667	6.66667e-05	0.0002	0.0003	0.000266667	0.000633333
k__Bacteria;p__Proteobacteria;c__Gammaproteobacteria;o__Aeromonadales;f__Succinivibrionaceae;g__Succinivibrio	0.00356667	0.0024	0.00263333	0.00263333	0.0045	0.0123	0.00613333	0.000566667	0.00103333	0.0032	0.0033	0.00173333	0.0132333	0.00186667	0.00513333	0.00516667	0.00203333	0.00736667	0.00116667	0.00656667	0.00586667	0.003
k__Bacteria;p__Proteobacteria;c__Gammaproteobacteria;o__Cardiobacteriales;f__Cardiobacteriaceae;g__Suttonella	0.0003	0.000133333	0.0002	0.000333333	0.000366667	3.33333e-05	0.000133333	0.000666667	3.33333e-05	0.000433333	0.0001	0.000666667	0.000166667	0.0001	0	0.0001	6.66667e-05	6.66667e-05	6.66667e-05	0.0002	0.000533333	0.0003
k__Bacteria;p__Proteobacteria;c__TA18;o__PHOS-HD29;f__;g__	0.0001	0	0	0.0002	0.000266667	0.000233333	0	3.33333e-05	0.0004	0	6.66667e-05	0	0	0.000133333	3.33333e-05	0.000233333	0	0.0001	0.0001	0	3.33333e-05	0.0002
k__Bacteria;p__SR1;c__;o__;f__;g__	0.000133333	0.0001	0.0001	0.0001	0	3.33333e-05	6.66667e-05	0.0002	3.33333e-05	0.0002	0.0001	3.33333e-05	0.0001	0.000166667	0.0001	6.66667e-05	0.000133333	0	3.33333e-05	0	0.0001	6.66667e-05
k__Bacteria;p__Spirochaetes;c__Spirochaetes;o__Sphaerochaetales;f__Sphaerochaetaceae;g__Sphaerochaeta	0	0.000166667	0.000133333	0.000133333	0.0001	6.66667e-05	0.000233333	6.66667e-05	3.33333e-05	6.66667e-05	0	0	6.66667e-05	0.0001	0	3.33333e-05	6.66667e-05	3.33333e-05	0	3.33333e-05	0	6.66667e-05	**
k__Bacteria;p__Spirochaetes;c__Spirochaetes;o__Spirochaetales;f__Spirochaetaceae;g__Treponema	0.00326667	0.0122	0.0112	0.00866667	0.00836667	0.0127667	0.0228	0.0142	0.0064	0.00713333	0.00656667	0.0149	0.0154333	0.0102667	0.0045	0.00613333	0.00956667	0.0126	0.0067	0.0048	0.00526667	0.00573333
k__Bacteria;p__Synergistetes;c__Synergistia;o__Synergistales;f__Dethiosulfovibrionaceae;g__Pyramidobacter	0.000233333	0.0002	0.000866667	0.000133333	0.0004	0.000333333	3.33333e-05	0.0003	3.33333e-05	0.000333333	0.0001	0.0003	0.0002	0	0.0002	3.33333e-05	6.66667e-05	0.000533333	3.33333e-05	0.000966667	0.000166667	0.0002
k__Bacteria;p__Synergistetes;c__Synergistia;o__Synergistales;f__Dethiosulfovibrionaceae;g__TG5	0	0.00693333	0.00186667	0.000133333	0	0.0001	0.000666667	3.33333e-05	0.0043	0.00643333	0.00743333	6.66667e-05	0	0.00876667	3.33333e-05	0.00563333	0	0.00623333	0.00346667	0.0002	6.66667e-05	0.00566667
k__Bacteria;p__TM7;c__TM7-3;o__CW040;f__F16;g__	0.0115333	0.0134333	0.0151667	0.0086	0.00556667	0.00376667	0.02	0.021	0.0102333	0.0191667	0.0069	0.0113667	0.0074	0.0151667	0.0120333	0.0109	0.0147667	0.0116333	0.00833333	0.00633333	0.0167	0.0239667
k__Bacteria;p__Tenericutes;c__Mollicutes;o__;f__;g__	0.000133333	3.33333e-05	0.0006	0.000466667	6.66667e-05	0.000333333	0	0.000366667	0.000166667	0.0001	3.33333e-05	0	6.66667e-05	0.000166667	0.000233333	0.0002	0.000566667	0.0002	0.000133333	0.000133333	0.000233333	0.000366667
k__Bacteria;p__Tenericutes;c__Mollicutes;o__Acholeplasmatales;f__;g__	0.0005	0.0004	0.000966667	0.000866667	0.00226667	0.000166667	0.0012	0.00303333	0.0013	0.00146667	0.00183333	0.0018	0.003	0.00173333	0.000133333	0.000766667	0.00103333	0.0006	0.00133333	0.000166667	0.00223333	0.00143333
k__Bacteria;p__Tenericutes;c__Mollicutes;o__Anaeroplasmatales;f__Anaeroplasmataceae;g__	0	3.33333e-05	0.000866667	0	0	0	0	0	0.00116667	0.000433333	0.0007	0	0	0.0002	0.0001	0.0006	0	0.000433333	3.33333e-05	0	0	0.001
k__Bacteria;p__Tenericutes;c__Mollicutes;o__Anaeroplasmatales;f__Anaeroplasmataceae;g__Anaeroplasma	0.0108333	0.00596667	0.00516667	0.00553333	0.00796667	0.0025	0.00583333	0.039	0.0238	0.0142667	0.00743333	0.0307333	0.011	0.0108333	0.0173	0.0350667	0.0221667	0.00653333	0.00796667	0.00806667	0.00756667	0.0081	*
k__Bacteria;p__Tenericutes;c__Mollicutes;o__Mycoplasmatales;f__Mycoplasmataceae;g__	0.0013	0.0075	0.0137	0.00403333	0.00473333	0.00743333	0.0162667	0.0102	0.00696667	0.00336667	0.00186667	0.0078	0.002	0.00623333	0.00123333	0.0045	0.00196667	0.00176667	0.0061	0.000933333	0.00276667	0.0027
k__Bacteria;p__Tenericutes;c__Mollicutes;o__RF39;f__;g__	0.000766667	0.000833333	0.0001	0.000766667	0.0002	6.66667e-05	0.0001	0.0009	0.000666667	0.00183333	0.0001	0.000733333	0.00226667	0.000633333	0.00126667	0.00143333	0.00243333	0.0001	0.0004	0.00143333	0.0005	0.00173333
k__Bacteria;p__Tenericutes;c__RF3;o__ML615J-28;f__;g__	0.000166667	0.000766667	0.0016	0.000266667	0.0003	0.0002	0.00136667	0.00223333	0.0008	0.00163333	0.0006	0	0.000466667	0.000733333	0.0006	0.0004	0.00123333	0.0004	0.000733333	0.0006	0.0003	0.000566667
k__Bacteria;p__Verrucomicrobia;c__Opitutae;o__HA64;f__;g__	0.0008	0.0011	0.00273333	0.0007	0.0004	0.000266667	0.000766667	0.000733333	0.000866667	0.000633333	0.00116667	0.00196667	0.000366667	0.000866667	0.000233333	0.0005	0.000866667	0.000566667	0.000366667	0.0004	0.000366667	0.0006
k__Bacteria;p__Verrucomicrobia;c__[Pedosphaerae];o__[Pedosphaerales];f__R4-41B;g__	0	0.000466667	0.000133333	0	0	0	0	0	0	0.000366667	0.00113333	0	0	3.33333e-05	0	0	0	0.00213333	0.0004	0	0	0.000533333
k__Bacteria;p__WPS-2;c__;o__;f__;g__	0.000966667	0.000833333	6.66667e-05	0.0014	0.000233333	6.66667e-05	0	0	0.0001	6.66667e-05	3.33333e-05	0	0.0003	0	0.000166667	3.33333e-05	0.000933333	0	0.000133333	0.00133333	0.000266667	0.000133333
